# Supplementary material for: Integrated Strategy for Informative Profiling and Accurate Quantification of Key-Volatiles in Dried Fruits and Nuts: An Industrial Quality Control Perspective
Source: Foods. 2022 Oct 6;11(19):3111. doi: 10.3390/foods11193111 (PMC9563258; doi:10.3390/foods11193111)
Supplement: Supplementary file 1 [file foods-11-03111-s001.zip]

Archive with 1 entries (1 files):
- foods-1940283-supplementary.pdf
